# Supplementary material for: Tracing human mobility in central Europe during the Upper Paleolithic using sub-seasonally resolved Sr isotope records in ornaments
Source: Sci Rep. 2020 Jun 25;10:10386. doi: 10.1038/s41598-020-67017-2 (PMC7316840; doi:10.1038/s41598-020-67017-2)
Supplement: Supplementary file 2 — Supplementary table S. 2. [file 41598_2020_67017_MOESM2_ESM.xlsx]

## Sheet: Title and authors
Tracing human mobility in central Europe during the Upper Paleolithic using sub-seasonally resolved Sr isotope records in ornaments
Nina Kowalik, Robert Anczkiewicz, Jarosław Wilczyński, Piotr Wojtal, Wolfgang Müller, Luca Bondioli, Alessia Nava, Mihály Gasparik

## Sheet: Data
Site	Material	Sample id	87Sr/86Sr	2se	Reference
Borsuka Cave	Rodent tooth enamel	RB11_D	0.710748	8e-06	this study
		RB3	0.71162	2.1e-05
		RB41P	0.710081	8e-06
		RB5	0.709478	1.5e-05
		RB61	0.710617	1.9e-05
		RB71	0.710994	1e-05
		RB10	0.71194	1.5e-05
		RB8P	0.710873	0.000106
		BPVI1	0.711704	3.1e-05
		BPVI2	0.710938	2e-05
		RB12_2M	0.71004	1.5e-05
		RB13_2M	0.713165	1.7e-05
		RB15_2M	0.711326	2.1e-05
		RB16_2M	0.710525	1.3e-05
		RB17_2M	0.71217	1.7e-05
Żarska Cave		RZ2HP	0.71249	4.11973e-05
		RŻ3HP	0.711237	1.46403e-05
Kraków Spadzista		RS7	0.711013	1.7197e-05
		RS8B	0.711555	1.50079e-05
		RSC21	0.709507	3.13149e-05
		RSC22	0.710445	4.40316e-05
		RSC12	0.71036	8.05714e-05
		RSC13	0.710005	0.000130426
		RSC11	0.710972	1.18199e-05
		RS91	0.710573	8.72334e-06
		ST3	0.711389	1.32214e-05
		ST2	0.710708	2.59925e-05
		ST1	0.710779	1.20726e-05
Pilisszántó (Hungary)		PMH1	0.708927	1e-05
		PMH2	0.709114	1.1e-05
		PCH1	0.709007	1.3e-05
		LGY1	0.709243	1.2e-05
		LGY2	0.709232	9e-06
		LGY3	0.709389	9e-06
		LGY4	0.709217	1.6e-05
		LGY5	0.709218	1e-05
		LGY6	0.70914	1e-05
Trenčianské Bohuslavice (Slovakia)		A2	0.709025	9e-06
		A3	0.709172	9e-06
		A4	0.709198	9e-06
Borsuka Cave	Loess	LGM3_0.1_M acetic acid leachate	0.711661	9e-06
		LGM2_0.1_M acetic acid leachate	0.711574	1.9e-05
		LGM 1	0.732954	1e-05
		LGM 2	0.733092	1.3e-05
	Limestone	BC1	0.707372	1e-05
		BC2	0.707225	8e-06
		BC3	0.70723	1.2e-05
	European elk incisor tooth enamel	B6/899_LA	0.708508	5e-05
		B6/899_MIC	0.70852	1.1e-05
		C6/455_LA	0.708759	5.1e-05
		C6/455_MIC	0.7088	1.1e-05
Verteba Cave (Ukraine)	Pig tooth enamel		0.7091		Lille et al., 2018
			0.7097
Dolní Vestonice (Czechia)	Reindeer tooth dentine		0.70994		Pryor et al., 2016
			0.71039
	Snail shell		0.708914		Vašinová Galiová et al. 2013
			0.709794
Kůlna Cave (Czechia)	European elk bone		0.710202		Nerudova et al., 2014
	Horse bone		0.710187
			0.710486
	Reindeer bone		0.710728
			0.710142
			0.710594
			0.709579
	Cave bear bone		0.709468
	Cave bear bone		0.71054
	Woolly mammoth bone		0.71001
	Snail shell		0.709745
			0.709643
			0.710598
Trenčianske Bohuslavice (Slovakia)	Fox bone		0.709731		Vlačiky et al. 2013
	Snail shell		0.708584
Tmavá skala cave (Slovakia)	Cave bear tooth dentine		0.70913		Ábelová, 2013
	Snail shell		0.70842
Alicenhof – Zwingendorf (Austria)	Human bone		0.71026		Price et al., 2004
			0.71055
Henzig (Austria)			0.70884
			0.70912
Budapest-Békásmegyer (Hungary)			0.70925
			0.7096
			0.7097
Csepel-Vízcsö II (Hungary)			0.70941
Szigetszentmiklós-Üdülösor (Hungary)			0.70943
			0.71002
Moravská Nová Ves (Czechia)			0.71038
Mladeč Cave (Czechia)	Human tooth dentine		0.7108		Prohaska et al., 2006
			0.7106
			0.7104
Sárrétudvari-Őrhalom (Hungary)	Human tooth dentine		0.71036		Gerling et al., 2012
			0.71027
			0.71048
			0.71016
Sárrétudvari region (Hungary)	Sheep/goat bone		0.71021
			0.71043
Vésztõ-Mágor (Hungary)	Cow tooth enamel		0.709934		Giblin et al., 2009
			0.709868
Vésztõ-Bikeri (Hungary)	Pig tooth enamel		0.709616
			0.709657
			0.709683
			0.710263
			0.709669
			0.71024
			0.709335
			0.710255
			0.709642
	Ovicaprine tooth enamel		0.710186
	Sheep tooth enamel		0.709704
	Dog tooth enamel		0.70964
	Wild boar tooth enamel		0.709461
	Cow tooth enamel		0.710018
Michałowice (Poland)	Horse tooth enamel		0.711168		Szczepanek et al.,2018
Gabułtów (Poland)	Horse tooth enamel		0.710256
Jakuszowice (Poland)	Cattle tooth enamel		0.709958
	Sheep/goat tooth enamel		0.712328
	Horse tooth enamel		0.711084
	Dog tooth enamel		0.709552
	Pig tooth enamel		0.712117
Mirocin (Poland)	Cattle tooth enamel		0.710694
	Sheep/goat tooth enamel		0.710314
	Horse tooth enamel		0.709077
	Pig tooth enamel		0.711123
