# Supplementary material for: Tracing human mobility in central Europe during the Upper Paleolithic using sub-seasonally resolved Sr isotope records in ornaments
Source: Sci Rep. 2020 Jun 25;10:10386. doi: 10.1038/s41598-020-67017-2 (PMC7316840; doi:10.1038/s41598-020-67017-2)
Supplement: Supplementary file 3 — Supplementary table S. 3. [file 41598_2020_67017_MOESM3_ESM.xlsx]

## Sheet: Title and authors
Tracing human mobility in central Europe during the Upper Paleolithic using sub-seasonally resolved Sr isotope records in ornaments
Nina Kowalik, Robert Anczkiewicz, Jarosław Wilczyński, Piotr Wojtal, Wolfgang Müller, Luca Bondioli, Alessia Nava, Mihály Gasparik

## Sheet: B5_949_A
distance [mm]	87Sr/86Sr
0	0.708906
0.0355691	0.708677
0.0711299	0.708766
0.106699	0.708319
0.14226	0.708512
0.177829	0.708895
0.213398	0.708613
0.248942	0.709054
0.284511	0.70875
0.320072	0.708716
0.355641	0.708563
0.39121	0.708859
0.426771	0.70836
0.46234	0.708516
0.497909	0.70858
0.533478	0.708492
0.569039	0.708676
0.6046	0.708656
0.640169	0.708728
0.675738	0.708478
0.711307	0.708715
0.746868	0.708828
0.78242	0.708703
0.817998	0.70879
0.853567	0.708757
0.889119	0.708783
0.92468	0.708611
0.960249	0.708558
0.995818	0.708586
1.03139	0.708642
1.06695	0.708734
1.10252	0.708423
1.13809	0.708928
1.17365	0.708846
1.20921	0.708684
1.24478	0.708505
1.28033	0.708748
1.31591	0.708768
1.35146	0.708587
1.38703	0.708334
1.4226	0.708653
1.45816	0.708531
1.49373	0.7084
1.5293	0.708684
1.56486	0.708769
1.60043	0.708715
1.63599	0.708768
1.67156	0.708519
1.70713	0.708436
1.74269	0.708515
1.77826	0.708531
1.81382	0.708628
1.84938	0.708652
1.88494	0.708652
1.9205	0.708476
1.95607	0.708545
1.99164	0.708671
2.02721	0.708659
2.06277	0.708579
2.09834	0.708531
2.1339	0.708779
2.16947	0.708587
2.20503	0.709039
2.2406	0.708731
2.27615	0.708879
2.31172	0.708259
2.34728	0.708752
2.38285	0.708495
2.41842	0.708386
2.45398	0.708516
2.48955	0.708623
2.52511	0.708397
2.56068	0.708849
2.59624	0.708585
2.63181	0.708634
2.66737	0.708611
2.70294	0.708416
2.7385	0.708811
2.77406	0.709014
2.80963	0.708502
2.8452	0.708906
2.88076	0.708492
2.91632	0.708586
2.95189	0.708553
2.98745	0.708974
3.02302	0.708892
3.05858	0.708538
3.09415	0.708891
3.12971	0.708453
3.16528	0.708752
3.20085	0.708785
3.23641	0.709075
3.27198	0.708812
3.30753	0.708871
3.34311	0.708892
3.37866	0.70871
3.41423	0.708829
3.44979	0.708951
3.48536	0.708466
3.52093	0.708899
3.5565	0.708851
3.59206	0.708638
3.62763	0.708722
3.6632	0.708855
3.69875	0.709027
3.73432	0.708889
3.76989	0.708809
3.80544	0.708608
3.84102	0.708691
3.87657	0.708818
3.91214	0.708576
3.9477	0.708597
3.98327	0.708653
4.01884	0.708552
4.05441	0.708712
4.08997	0.708998
4.12554	0.708738
4.1611	0.708937
4.19667	0.709125
4.23223	0.709316
4.2678	0.709052
4.30335	0.708893
4.33893	0.708804
4.37448	0.70892
4.41005	0.708905
4.44561	0.709067
4.48118	0.708959
4.51675	0.708618
4.55232	0.708872
4.58788	0.708995
4.62345	0.709014
4.65902	0.708721
4.69458	0.709008
4.73014	0.709094
4.76571	0.709046
4.80126	0.70896
4.83684	0.708931
4.87241	0.708876
4.90796	0.708642
4.94352	0.708952
4.97909	0.708871
5.01466	0.709295
5.05023	0.708633
5.08579	0.708681
5.12136	0.708814
5.15693	0.708869
5.19249	0.709004
5.22805	0.709084
5.26362	0.708925
5.29917	0.70886
5.33475	0.70887
5.3703	0.708968
5.40587	0.708989
5.44143	0.709123
5.477	0.70892
5.51257	0.709079
5.54814	0.708895
5.5837	0.708645
5.61927	0.708911
5.65484	0.709044
5.6904	0.70879
5.72597	0.709119
5.76153	0.709269
5.79708	0.708902
5.83266	0.708945
5.86823	0.708799
5.90378	0.709049
5.93935	0.709145
5.97491	0.709313
6.01048	0.708919
6.04605	0.708852
6.08161	0.708906
6.11718	0.708711
6.15274	0.708825
6.18831	0.709034
6.22388	0.708973
6.25944	0.70892
6.29501	0.709249
6.33057	0.709269
6.36614	0.708933
6.40169	0.708738
6.43726	0.708955
6.47282	0.709324
6.50839	0.70908
6.54396	0.70872
6.57952	0.708996
6.61509	0.708705
6.65066	0.709263
6.68622	0.708837
6.72179	0.708917
6.75735	0.709047
6.79292	0.709064
6.82848	0.709101
6.86404	0.709271
6.8996	0.709238
6.93516	0.709243
6.97073	0.70893
7.0063	0.709207
7.04187	0.709047
7.07743	0.708951
7.113	0.708768
7.14856	0.70918
7.18413	0.709176
7.21969	0.70938
7.25526	0.708762
7.29082	0.708974
7.32638	0.709061
7.36194	0.708933
7.39751	0.709275
7.43308	0.708906
7.46864	0.708908
7.50421	0.708633
7.53977	0.708886
7.57534	0.708917
7.6109	0.709077
7.64647	0.708954
7.68203	0.709016
7.7176	0.709064
7.75316	0.70908
7.78873	0.708999
7.82429	0.708948
7.85986	0.709107
7.89542	0.708599
7.93098	0.708866
7.96655	0.708812
8.00211	0.708939
8.03768	0.709112
8.07324	0.708781
8.10881	0.709131
8.14438	0.708519
8.17994	0.708944
8.21551	0.708813
8.25107	0.708833
8.28664	0.708776
8.32221	0.708717
8.35777	0.709006
8.39332	0.708634
8.42889	0.708834
8.46445	0.708808
8.50002	0.708778
8.53559	0.70877
8.57116	0.708825
8.60672	0.70862
8.64229	0.708713
8.67786	0.708522
8.71342	0.70886
8.74898	0.708615
8.78455	0.708689
8.82012	0.708897
8.85568	0.70886
8.89123	0.708603
8.9268	0.708907
8.96237	0.708623
8.99793	0.708733
9.0335	0.708582
9.06907	0.708662
9.10463	0.70886
9.1402	0.708503
9.17576	0.708725
9.21133	0.708795
9.2469	0.70891
9.28246	0.708527
9.31803	0.708698
9.35359	0.708726
9.38914	0.708792
9.42471	0.70882
9.46028	0.708735
9.49584	0.708651
9.53141	0.708711
9.56698	0.708663
9.60254	0.708367
9.63811	0.708866
9.67368	0.708871
9.70924	0.708638
9.74481	0.708735
9.78037	0.708693
9.81594	0.708688
9.8515	0.708857
9.88705	0.708659
9.92262	0.708784
9.95818	0.70847
9.99375	0.708423
10.0293	0.708702
10.0649	0.708939
10.1004	0.708759
10.136	0.709086
10.1716	0.708762
10.2071	0.708821
10.2427	0.708778
10.2783	0.708822
10.3138	0.708803
10.3494	0.708931
10.385	0.708611
10.4205	0.708395
10.4561	0.708849
10.4917	0.708644
10.5272	0.708751
10.5628	0.70897
10.5984	0.70878
10.6339	0.708771
10.6695	0.70844
10.7051	0.708772
10.7406	0.708812
10.7762	0.70862
10.8118	0.708915
10.8473	0.708829
10.8829	0.708711
10.9184	0.708657
10.954	0.708665
10.9896	0.70873
11.0251	0.708703
11.0607	0.708554
11.0963	0.708951
11.1318	0.708618
11.1674	0.708545
11.203	0.708742
11.2385	0.708652
11.2741	0.708433
11.3097	0.708704
11.3452	0.708725
11.3808	0.708643
11.4163	0.708453
11.4519	0.708581
11.4875	0.708937
11.523	0.708857
11.5586	0.708626
11.5942	0.708556
11.6297	0.708624
11.6653	0.708645
11.7009	0.708549
11.7364	0.708644
11.772	0.708941
11.8076	0.708805
11.8431	0.708706
11.8787	0.708697
11.9143	0.708523
11.9498	0.708951
11.9854	0.708624
12.021	0.708909
12.0565	0.708734
12.0921	0.708663
12.1277	0.7088
12.1632	0.708707
12.1988	0.708684
12.2344	0.708846
12.2699	0.708661
12.3055	0.708661
12.341	0.708873
12.3766	0.709063
12.4122	0.708633
12.4477	0.708766
12.4833	0.708592
12.5189	0.708872
12.5544	0.70865
12.59	0.708595
12.6256	0.708561
12.6611	0.708631
12.6967	0.708803
12.7323	0.708793
12.7678	0.708699
12.8034	0.708659
12.839	0.708685
12.8745	0.708643
12.9101	0.708818
12.9456	0.70891
12.9812	0.708589
13.0168	0.708648
13.0523	0.70867
13.0879	0.708661
13.1235	0.708978
13.159	0.708705
13.1946	0.708792
13.2302	0.708704
13.2657	0.708648
13.3013	0.709082
13.3369	0.708525
13.3724	0.708812
13.408	0.708581
13.4436	0.708526
13.4791	0.708559
13.5147	0.708714
13.5503	0.708808
13.5858	0.708813
13.6214	0.708695
13.657	0.708652
13.6925	0.708741
13.7281	0.708691
13.7637	0.708782
13.7992	0.708591
13.8348	0.708548
13.8703	0.708904
13.9059	0.708614
13.9415	0.708794
13.977	0.708752
14.0126	0.708704
14.0482	0.708891
14.0837	0.70872
14.1193	0.708983
14.1549	0.708851
14.1904	0.708628
14.2484	0.708783
14.2839	0.708778
14.3195	0.708766
14.3551	0.708371
14.3906	0.708605
14.4262	0.708348
14.4618	0.706707
14.4973	0.706889
14.5329	0.708607
14.5685	0.70874
14.604	0.708621
14.6396	0.708972
14.6752	0.708891
14.7107	0.708821
14.7463	0.708538
14.7819	0.708735
14.8174	0.708881
14.853	0.70848
14.8886	0.708508
14.9241	0.708562
14.9597	0.709004
14.9952	0.708663
15.0308	0.708699
15.0664	0.708502
15.1019	0.708758
15.1375	0.708533
15.1731	0.708551
15.2086	0.708629
15.2442	0.708592
15.2798	0.708803
15.3153	0.708629
15.3509	0.708604
15.3865	0.708599
15.422	0.708463
15.4576	0.7086
15.4931	0.708886
15.5287	0.708379
15.5643	0.708836
15.5998	0.70866
15.6354	0.708727

## Sheet: B5_949_B
distance [mm]	87Sr/86Sr
0	0.709122
0.0355608	0.709141
0.0711299	0.708749
0.106691	0.709017
0.14226	0.70885
0.177821	0.708999
0.21339	0.709066
0.248942	0.708733
0.284519	0.709022
0.320072	0.708872
0.355641	0.70876
0.391202	0.708978
0.426771	0.70886
0.46234	0.709068
0.497901	0.70902
0.53347	0.709361
0.569031	0.709127
0.6046	0.709093
0.640169	0.709156
0.67573	0.708985
0.711299	0.709076
0.746851	0.709239
0.782429	0.709001
0.817998	0.709069
0.85355	0.709177
0.889111	0.708909
0.92468	0.709184
0.960249	0.709008
0.995818	0.709275
1.03138	0.709296
1.06695	0.708887
1.10251	0.708905
1.13808	0.708644
1.17364	0.708818
1.20921	0.709181
1.24476	0.708991
1.28034	0.709019
1.31591	0.709053
1.35146	0.708812
1.38702	0.70854
1.42259	0.708882
1.45816	0.708828
1.49373	0.708821
1.52929	0.708913
1.56486	0.708919
1.60043	0.70896
1.63599	0.708894
1.67155	0.708646
1.70712	0.708991
1.74267	0.708581
1.77825	0.70885
1.81382	0.708831
1.84937	0.708996
1.88494	0.708992
1.9205	0.708771
1.95607	0.708885
1.99164	0.708762
2.0272	0.708949
2.06277	0.708766
2.09833	0.709168
2.1339	0.708887
2.16947	0.708842
2.20503	0.709006
2.2406	0.708811
2.27616	0.708691
2.31172	0.708719
2.34728	0.708918
2.38285	0.708924
2.41841	0.709174
2.45398	0.708831
2.48955	0.708716
2.52511	0.709047
2.56068	0.70898
2.59624	0.709011
2.63181	0.709255
2.66737	0.708949
2.70294	0.709043
2.7385	0.709185
2.77406	0.709224
2.80963	0.70904
2.84519	0.709128
2.88076	0.708805
2.91632	0.70911
2.95189	0.70875
2.98745	0.708834
3.02302	0.708674
3.05858	0.705495
3.09415	0.706407
3.12971	0.707626
3.16528	0.708239
3.20084	0.708506
3.23641	0.708874
3.27197	0.708602
3.30754	0.708699
3.3431	0.708906
3.37866	0.708639
3.41424	0.708784
3.44979	0.709
3.48536	0.708979
3.52092	0.708525
3.55649	0.708698
3.59206	0.70905
3.62762	0.708733
3.66319	0.709009
3.69876	0.708987
3.73432	0.708917
3.76987	0.708839
3.80545	0.708579
3.841	0.708909
3.87657	0.708904
3.91213	0.708685
3.9477	0.709191
3.98327	0.708988
4.01884	0.709035
4.0544	0.708901
4.08997	0.708885
4.12553	0.708927
4.1611	0.708816
4.19666	0.708919
4.23223	0.708943
4.2678	0.708535
4.30336	0.70885
4.31	0.708711
4.34556	0.708707
4.38113	0.708791
4.4167	0.708715
4.45226	0.708966
4.48783	0.708771
4.52339	0.708948
4.55894	0.708867
4.59452	0.709168
4.63009	0.708763
4.66564	0.708879
4.70121	0.709142
4.73677	0.709108
4.77234	0.708714
4.80791	0.708837
4.84347	0.708946
4.87904	0.709135
4.91461	0.708959
4.95017	0.708933
4.98574	0.708726
5.02131	0.708833
5.05687	0.709209
5.09243	0.708964
5.128	0.708763
5.16355	0.708875
5.19912	0.709136
5.23468	0.709008
5.27025	0.708764
5.30582	0.708991
5.34138	0.709037
5.37695	0.709026
5.41252	0.709063
5.44808	0.709061
5.48365	0.709069
5.51921	0.709149
5.55478	0.708635
5.59035	0.709025
5.62591	0.709361
5.66146	0.709173
5.69703	0.708997
5.73259	0.709067
5.76816	0.709144
5.80373	0.708875
5.83929	0.709228
5.87486	0.709272
5.91043	0.70889
5.94599	0.709086
5.98156	0.709287
6.01712	0.709039
6.05269	0.709446
6.08826	0.709157
6.12382	0.709088
6.15938	0.709001
6.19494	0.708847
6.23051	0.709098
6.26607	0.708819
6.30164	0.709089
6.3372	0.709114
6.37277	0.708751
6.40834	0.709177
6.4439	0.709048
6.47947	0.70898
6.51503	0.70892
6.5506	0.708954
6.58616	0.709156
6.62172	0.708819
6.65729	0.709223
6.69285	0.709008
6.72842	0.708934
6.76398	0.708973
6.79955	0.708953
6.83511	0.70887
6.87068	0.709114
6.90624	0.709117
6.94181	0.709024
6.97737	0.709063
7.01294	0.708955
7.0485	0.709151
7.08407	0.7092
7.11963	0.709083
7.15519	0.70913
7.19076	0.709068
7.22633	0.709217
7.26189	0.709023
7.29745	0.70905
7.33302	0.709265
7.36858	0.70902
7.40415	0.709218
7.43972	0.708999
7.47528	0.709181
7.51085	0.708989
7.54641	0.708982
7.58197	0.708906
7.61754	0.708812
7.65311	0.70891
7.68866	0.70906
7.72424	0.708864
7.75981	0.70912
7.79536	0.708675
7.83092	0.708968
7.86649	0.709126
7.90206	0.70883
7.93763	0.708923
7.97319	0.708705
8.00876	0.708732
8.04433	0.709021
8.07989	0.708986
8.11545	0.709027
8.15102	0.708871
8.18657	0.708771
8.22215	0.708883
8.2577	0.708658
8.29327	0.708838
8.32884	0.70876
8.3644	0.708754
8.39997	0.708864
8.43554	0.709055
8.4711	0.708658
8.50667	0.709134
8.54223	0.708677
8.5778	0.708895
8.61336	0.708952
8.64893	0.708779
8.6845	0.7087
8.72005	0.708936
8.75563	0.708699
8.79118	0.708875
8.82675	0.708816
8.86231	0.708643
8.89788	0.70897
8.93345	0.708703
8.96901	0.708854
9.00458	0.708963
9.04015	0.708689
9.07571	0.708789
9.11127	0.708697
9.14684	0.708834
9.18239	0.708557
9.21796	0.708749
9.25352	0.708809
9.28909	0.708833
9.32466	0.708784
9.36022	0.708889
9.39579	0.708607
9.43136	0.708646
9.46692	0.708646
9.50249	0.708538
9.53806	0.708563
9.57362	0.708547
9.60918	0.708683
9.64475	0.70874
9.68032	0.708701
9.71587	0.708831
9.75145	0.708855
9.787	0.70892
9.82257	0.70847
9.85813	0.708612
9.8937	0.708871
9.92927	0.708704
9.96484	0.708488
10.0004	0.70862
10.036	0.708537
10.0715	0.708659
10.1071	0.708752
10.1427	0.70865
10.1782	0.708735
10.2138	0.708941
10.2494	0.708809
10.2849	0.708639
10.3205	0.708916
10.356	0.708538
10.3916	0.70887
10.4272	0.708702
10.4627	0.708766
10.4983	0.708742
10.5339	0.70884
10.5694	0.708507
10.605	0.708746
10.6406	0.708577
10.6761	0.708807
10.7117	0.708622
10.7473	0.708502
10.7828	0.708755
10.8184	0.708488
10.854	0.708888
10.8895	0.708754
10.9251	0.708522
10.9607	0.708539
10.9962	0.708689
11.0318	0.708656
11.0673	0.708551
11.1029	0.708713
11.1385	0.708648
11.174	0.708647
11.2096	0.708531
11.2452	0.708632
11.2807	0.708767
11.3163	0.708979
11.3519	0.708494
11.3874	0.708562
11.423	0.708684
11.4586	0.708577
11.4941	0.708719
11.5297	0.708575
11.5653	0.708563
11.6008	0.70867
11.6364	0.708663
11.672	0.708678
11.7075	0.708565
11.7431	0.708589
11.7787	0.708853
11.8142	0.708787
11.8498	0.708435
11.8853	0.708606
11.9209	0.708711
11.9565	0.708766
11.992	0.708716
12.0276	0.708725
12.0632	0.70859
12.0987	0.708802
12.1343	0.708767
12.1699	0.708539
12.2054	0.708606
12.241	0.708628
12.2765	0.708617
12.3121	0.708693
12.3477	0.70876
12.3832	0.708639
12.4188	0.708585
12.4544	0.708781
12.4899	0.708764
12.5255	0.708851
12.5611	0.70858
12.5966	0.708473
12.6322	0.708778
12.6678	0.708657
12.7033	0.708663
12.7389	0.708622
12.7745	0.708756
12.81	0.708632
12.8456	0.70858
12.8812	0.708815
12.9167	0.70858
12.9523	0.708936
12.9879	0.70881
13.0234	0.708683
13.059	0.708479
13.0946	0.708788
13.1301	0.708857
13.1657	0.708689
13.2013	0.708784
13.2368	0.708837
13.2724	0.708687
13.3079	0.708886
13.3435	0.708993
13.3791	0.708578
13.4146	0.708715
13.4502	0.708743
13.4858	0.708683
13.5213	0.708598
13.5569	0.708644
13.5925	0.708651
13.628	0.708796
13.6636	0.708769
13.6992	0.708892
13.7347	0.708807
13.7703	0.708774
13.8058	0.708851
13.8414	0.708801
13.877	0.708718
13.9125	0.708911
13.9481	0.708807
13.9837	0.708566
14.0192	0.708763
14.0548	0.708666
14.0904	0.70885
14.1259	0.708628
14.1615	0.708867
14.1971	0.708853
14.2326	0.70872
14.2682	0.708914
14.3038	0.70873
14.3393	0.709048
14.3749	0.708992
14.4104	0.70887
14.446	0.708752
14.4816	0.708849
14.5171	0.708762
14.5527	0.708681
14.5883	0.708646
14.6238	0.709024
14.6594	0.708647
14.695	0.708904
14.7305	0.708715
14.7661	0.708548
14.8017	0.708663
14.8372	0.708857
14.8728	0.708689
14.9084	0.708779
14.9439	0.708751
14.9795	0.708547
15.0151	0.708448
15.0506	0.708795
15.0862	0.708575
15.1218	0.708789
15.1573	0.708865
15.1929	0.708605
15.2285	0.70874
15.264	0.708747
15.2996	0.708853
15.3351	0.708661
15.3707	0.708867
15.4063	0.708804
15.4418	0.708603
15.4774	0.708646
15.513	0.708871
15.5485	0.708629
15.5841	0.7085
15.6197	0.708725
15.6552	0.708567
15.6908	0.708811
45.577
#DIV/0!

## Sheet: B6_899_A
distance [mm]	87Sr/86Sr
0	0.708655
0.0355608	0.708476
0.0711299	0.708583
0.106699	0.70847
0.14226	0.708546
0.177829	0.708517
0.21339	0.708562
0.248959	0.708374
0.284528	0.708463
0.320089	0.708497
0.355641	0.708348
0.39121	0.708489
0.426771	0.708607
0.46234	0.708488
0.497909	0.708519
0.53347	0.708343
0.569039	0.708514
0.604608	0.708535
0.640169	0.708663
0.675738	0.708618
0.711307	0.708467
0.746868	0.708498
0.782437	0.708267
0.817998	0.708554
0.853567	0.708438
0.889119	0.708361
0.924697	0.708528
0.960249	0.708832
0.995818	0.708636
1.03138	0.70876
1.06695	0.708548
1.10252	0.708251
1.13809	0.708306
1.17365	0.708539
1.20921	0.708431
1.24478	0.708393
1.28035	0.708725
1.31591	0.708422
1.35148	0.708524
1.38703	0.708269
1.42261	0.708508
1.45816	0.708382
1.49373	0.708526
1.52929	0.70855
1.56486	0.708497
1.60043	0.708481
1.63599	0.708327
1.67156	0.708371
1.70713	0.708376
1.74269	0.708716
1.77826	0.708775
1.81382	0.708598
1.84938	0.708602
1.88494	0.708656
1.9205	0.708442
1.95607	0.708585
1.99164	0.708345
2.0272	0.708536
2.06277	0.708494
2.09834	0.708411
2.1339	0.708391
2.16947	0.708301
2.20503	0.708646
2.2406	0.708479
2.27616	0.708483
2.31172	0.708483
2.34729	0.708602
2.38285	0.70842
2.41841	0.708519
2.45398	0.708395
2.48955	0.708503
2.52511	0.708695
2.56068	0.708266
2.59624	0.708535
2.63181	0.708577
2.66737	0.708564
2.70294	0.708541
2.7385	0.708345
2.77407	0.708496
2.80963	0.708711
2.8452	0.708537
2.88076	0.708611
2.91632	0.708681
2.95189	0.708603
2.98745	0.708626
3.02302	0.708373
3.05858	0.708452
3.09415	0.708515
3.12972	0.708483
3.16528	0.708349
3.20085	0.708592
3.23641	0.708591
3.27198	0.708589
3.30754	0.708404
3.34311	0.708743
3.37866	0.708456
3.41424	0.708649
3.44979	0.708567
3.48536	0.708237
3.52092	0.708471
3.55649	0.708648
3.59206	0.708741
3.62763	0.708432
3.66319	0.708747
3.69876	0.708755
3.73432	0.708655
3.76989	0.708394
3.80545	0.708505
3.84102	0.708418
3.87657	0.708386
3.91215	0.708571
3.9477	0.708718
3.98327	0.70858
4.01884	0.708557
4.0544	0.708407
4.08997	0.708413
4.12554	0.708635
4.1611	0.70849
4.19667	0.708372
4.23224	0.708541
4.2678	0.708518
4.30337	0.708536
4.33893	0.708736
4.3745	0.708637
4.41005	0.708472
4.44561	0.708521
4.48118	0.70854
4.51675	0.708595
4.55231	0.708561
4.58788	0.70863
4.62345	0.708597
4.65901	0.708588
4.69458	0.708375
4.73015	0.708532
4.76571	0.708551
4.80128	0.708532
4.83684	0.708584
4.87241	0.708345
4.90796	0.708606
4.94352	0.708501
4.97909	0.708548
5.01466	0.708376
5.05022	0.708664
5.08579	0.708559
5.12136	0.70842
5.15693	0.708532
5.19249	0.708466
5.22805	0.708655
5.26362	0.708425
5.29919	0.708369
5.33475	0.708499
5.3703	0.708604
5.40587	0.708592
5.44145	0.708436
5.477	0.70841
5.51257	0.708538
5.54813	0.708589
5.5837	0.708849
5.61927	0.708623
5.65484	0.708549
5.6904	0.708456
5.72597	0.70839
5.76153	0.70848
5.7971	0.708475
5.83266	0.70849
5.86821	0.708465
5.90378	0.708641
5.93934	0.708597
5.97491	0.708453
6.01048	0.708686
6.04604	0.708511
6.08161	0.708617
6.11718	0.708509
6.15275	0.70839
6.18831	0.708457
6.22388	0.70857
6.25944	0.708465
6.29501	0.708603
6.33057	0.708445
6.36612	0.708732
6.40169	0.708501
6.43727	0.708492
6.47282	0.7086
6.50839	0.7084
6.54395	0.708639
6.57952	0.708564
6.61509	0.708645
6.65065	0.708594
6.68622	0.708324
6.72179	0.70873
6.75735	0.708416
6.79292	0.708581
6.82848	0.708564
6.86404	0.708702
6.8996	0.7086
6.93517	0.708438
6.97073	0.708588
7.0063	0.708579
7.04186	0.708518
7.07743	0.708557
7.113	0.708546
7.14856	0.708552
7.18413	0.708462
7.21969	0.708469
7.25526	0.708596
7.29082	0.708568
7.32638	0.708483
7.36195	0.70849
7.39752	0.708516
7.43308	0.708451
7.46865	0.70855
7.50421	0.708409
7.53977	0.708381
7.57534	0.708536
7.6109	0.708566
7.64647	0.708454
7.68203	0.708432
7.7176	0.708473
7.75316	0.708602
7.78873	0.708535
7.8243	0.708615
7.85986	0.708559
7.89543	0.708591
7.93099	0.708642
7.96655	0.708528
8.00211	0.708559
8.03768	0.708413
8.07324	0.708493
8.10881	0.708506
8.14438	0.708454
8.17994	0.708741
8.21551	0.708548
8.25108	0.708628
8.28664	0.708405
8.32221	0.708337
8.35777	0.708496
8.39334	0.708403
8.4289	0.708423
8.46447	0.708524
8.50002	0.7084
8.53559	0.708474
8.57115	0.708593
8.60672	0.70845
8.64229	0.708464
8.67785	0.708427
8.71342	0.708355
8.74898	0.708744
8.78455	0.708636
8.82012	0.708457
8.85568	0.708492
8.89125	0.708526
8.92681	0.708579
8.96236	0.708452
8.99793	0.708574
9.0335	0.708522
9.06906	0.708601
9.10463	0.708571
9.1402	0.708463
9.17576	0.708541
9.21133	0.708633
9.24689	0.708332
9.28246	0.708523
9.31803	0.7084
9.35359	0.708508
9.38916	0.708593
9.42471	0.708598
9.46029	0.708554
9.49584	0.708453
9.53141	0.708502
9.56697	0.708589
9.60254	0.708469
9.63811	0.708292
9.67367	0.708577
9.70924	0.708605
9.74481	0.708212
9.78037	0.708508
9.81594	0.708389
9.8515	0.708574
9.88707	0.70851
9.92262	0.708593
9.9582	0.70856
9.99375	0.708587
10.0293	0.70842
10.0649	0.708719
10.1004	0.708386
10.136	0.70848
10.1716	0.708601
10.2071	0.708445
10.2427	0.70859
10.2783	0.708575
10.3138	0.708488
10.3494	0.708424
10.385	0.708441
10.4205	0.708777
10.4561	0.708608
10.4917	0.708569
10.5272	0.708368
10.5628	0.708618
10.5984	0.708475
10.6339	0.708482
10.6695	0.708647
10.7051	0.70849
10.7406	0.708324
10.7762	0.70865
10.8118	0.708531
10.8473	0.708507
10.8829	0.708485
10.9185	0.708359
10.954	0.708706
10.9896	0.708419
11.0251	0.70841
11.0607	0.708496
11.0963	0.708516
11.1318	0.708612
11.1674	0.708432
11.203	0.708475
11.2385	0.708404
11.2741	0.708301
11.3097	0.708574
11.3452	0.708504
11.3808	0.708252
11.4163	0.708422
11.4519	0.708492
11.4875	0.708597
11.523	0.708654
11.5586	0.708526
11.5942	0.708411
11.6297	0.708552
11.6653	0.70864
11.7009	0.708211
11.7364	0.708493
11.772	0.70848
11.8076	0.70846
11.8431	0.70864
11.8787	0.708505
11.9143	0.708312
11.9498	0.708789
11.9854	0.708408
12.021	0.708526
12.0565	0.708578
12.0921	0.708594
12.1277	0.708569
12.1632	0.708318
12.1988	0.708507
12.2344	0.708514
12.2699	0.708533
12.3055	0.708411
12.341	0.708583
12.3766	0.708494
12.4122	0.708705
12.4477	0.70862
12.4833	0.708468
12.5189	0.70846
12.5544	0.708438
12.59	0.708474
12.6256	0.708432
12.6611	0.708622
12.6967	0.708498
12.7323	0.708295
12.7678	0.708628
12.8034	0.708432
12.839	0.708641
12.8745	0.708559
12.9101	0.708647
12.9457	0.708533
12.9812	0.708394
13.0168	0.708436
13.0523	0.708351
13.0879	0.70838
13.1235	0.708357
13.159	0.708577
13.1946	0.708635
13.2302	0.708585
13.2657	0.708369
13.3013	0.70844
13.3369	0.708517
13.3724	0.708436
13.408	0.70869
13.4436	0.708474
13.4791	0.708522
13.5147	0.708538
13.5502	0.708393
13.5858	0.708547
13.6214	0.708681
13.657	0.70857
13.6925	0.708389
13.7281	0.708571
13.7637	0.708401
13.7992	0.708416
13.8348	0.708526
13.8703	0.708472
13.9059	0.708695
13.9415	0.708638
13.977	0.708438
14.0126	0.708406
14.0482	0.708647
14.0837	0.708489
14.1193	0.708598
14.1549	0.708664
14.1904	0.708639
14.2484	0.708628
14.284	0.708481
14.3195	0.708725
14.3551	0.708738
14.3907	0.708528
14.4262	0.708608
14.4618	0.708538
14.4974	0.708483
14.5329	0.708696
14.5685	0.708631
14.6041	0.708601
14.6396	0.708699
14.6752	0.708569
14.7108	0.708549
14.7463	0.708538
14.7819	0.708551
14.8175	0.70863
14.853	0.708548
14.8886	0.708682
14.9242	0.708557
14.9597	0.708752
14.9953	0.708394
15.0309	0.708827
15.0664	0.708585
15.102	0.708662
15.1376	0.708367
15.1731	0.708767
15.2087	0.708554
15.2442	0.708713
15.2798	0.70866
15.3154	0.708628
15.3509	0.708709
15.3865	0.708668
15.4221	0.708454
15.4576	0.70862
15.4932	0.7087
15.5288	0.708663
15.5643	0.708532
15.5999	0.708692
15.6355	0.70857
15.671	0.708635
15.7066	0.70857
15.7422	0.708909
15.7777	0.708597
15.8133	0.708654
15.8488	0.708523
15.8844	0.708855
15.92	0.7087
15.9555	0.708667
15.9911	0.708585
16.0267	0.708733
16.0622	0.708512
16.0978	0.708743
16.1334	0.708657
16.1689	0.708741
16.2045	0.708514
16.2401	0.708399
16.2756	0.708458
16.3112	0.70868
16.3468	0.708575
16.3823	0.708696
16.4179	0.708686
16.4534	0.708571
16.489	0.70867
16.5246	0.708761
16.5601	0.7085
16.5957	0.7085
16.6313	0.708617
16.6668	0.708533
16.7024	0.708536
16.738	0.70879
16.7735	0.708549
16.8091	0.708643
16.8447	0.708385
16.8802	0.708536
16.9158	0.708553
16.9514	0.708509
16.9869	0.708615
17.0225	0.70876
17.058	0.708569
17.0936	0.708521
17.1292	0.708581
17.1647	0.708416
17.2003	0.708562
17.2359	0.708608
17.2714	0.70875
17.307	0.708525
17.3426	0.70862
17.3781	0.708548
17.4137	0.708638
17.4493	0.708857
17.4848	0.70865
17.5204	0.708564
17.556	0.708372
17.5915	0.708709
17.6271	0.708687
17.6627	0.708615
17.6982	0.708399
17.7338	0.70855
17.7694	0.708445
17.8049	0.708625
17.8405	0.708549
17.8761	0.708637
17.9116	0.708492
17.9472	0.708495
17.9827	0.70854
18.0183	0.708623
18.0539	0.708404
18.0894	0.708483
18.125	0.70849
18.1606	0.708594
18.1961	0.70854
18.2317	0.708506
18.2673	0.708507
18.3028	0.708368

## Sheet: B6_899_B
distance [mm]	87Sr/86Sr
0	0.708585
0.0355691	0.708478
0.0711382	0.708489
0.106699	0.708429
0.142268	0.708222
0.177829	0.708498
0.213398	0.70828
0.248959	0.708481
0.284528	0.708487
0.32008	0.708526
0.355649	0.708426
0.391227	0.708244
0.426779	0.708492
0.462348	0.708526
0.497909	0.708406
0.533478	0.708591
0.569047	0.708196
0.604608	0.708427
0.640177	0.708333
0.675738	0.708683
0.711307	0.708699
0.746868	0.708412
0.782437	0.708304
0.817989	0.708422
0.853558	0.708615
0.889136	0.708597
0.924688	0.7084
0.960257	0.708534
0.995818	0.708448
1.03139	0.70858
1.06696	0.708351
1.10252	0.70835
1.13809	0.70828
1.17366	0.708457
1.20922	0.708458
1.24478	0.708296
1.28035	0.70844
1.3159	0.708471
1.35147	0.708404
1.38703	0.708678
1.4226	0.708556
1.45817	0.708276
1.49373	0.708418
1.5293	0.708838
1.56487	0.708582
1.60043	0.708723
1.636	0.708499
1.67156	0.708384
1.70713	0.708508
1.74269	0.708366
1.77826	0.708606
1.81382	0.708548
1.84938	0.708591
1.88495	0.708572
1.92051	0.708304
1.95608	0.708677
1.99164	0.70841
2.02721	0.708465
2.06277	0.708542
2.09834	0.70847
2.1339	0.708499
2.16947	0.708535
2.20503	0.708545
2.2406	0.708465
2.27616	0.708624
2.31172	0.708328
2.34729	0.708659
2.38286	0.708673
2.41842	0.708593
2.45398	0.708612
2.48955	0.708674
2.52511	0.708658
2.56068	0.708579
2.59625	0.708677
2.63181	0.708437
2.66738	0.708582
2.70294	0.708613
2.73851	0.708287
2.77407	0.708499
2.80964	0.708482
2.84519	0.70848
2.88077	0.708481
2.91632	0.708491
2.95189	0.708529
2.98745	0.708396
3.02302	0.70832
3.05859	0.708629
3.09416	0.708406
3.12972	0.70844
3.16529	0.708603
3.20085	0.708624
3.23641	0.708724
3.27198	0.708668
3.30753	0.708352
3.3431	0.708612
3.37868	0.708362
3.41423	0.708735
3.4498	0.708446
3.48537	0.708283
3.52093	0.708696
3.5565	0.708442
3.59207	0.708664
3.62763	0.708538
3.6632	0.708482
3.69876	0.70899
3.73433	0.708448
3.76989	0.708599
3.80546	0.708434
3.84101	0.708484
3.87659	0.708629
3.91214	0.708606
3.94771	0.708639
3.98328	0.708458
4.01884	0.708608
4.05441	0.708584
4.08998	0.708749
4.12554	0.708515
4.16111	0.708458
4.19667	0.70862
4.23224	0.708615
4.2678	0.708539
4.30337	0.708526
	0.708545
	0.708505
4.34555	0.708601
4.38112	0.708452
4.41669	0.708585
4.45225	0.708529
4.48782	0.708444
4.52339	0.708759
4.55895	0.708412
4.59452	0.708784
4.63009	0.7083
4.66565	0.708575
4.70121	0.708511
4.73678	0.708488
4.77233	0.7086
4.8079	0.708609
4.84346	0.708571
4.87903	0.708586
4.9146	0.708287
4.95016	0.70857
4.98573	0.708443
5.0213	0.708662
5.05686	0.708513
5.09243	0.708621
5.128	0.708493
5.16356	0.708804
5.19913	0.708493
5.23469	0.708552
5.27026	0.708785
5.30581	0.708456
5.34139	0.708581
5.37694	0.708642
5.41251	0.708572
5.44807	0.708812
5.48364	0.708815
5.51921	0.708747
5.55478	0.708509
5.59034	0.708485
5.62591	0.708797
5.66147	0.708804
5.69704	0.70859
5.7326	0.70848
5.76817	0.708485
5.80372	0.708642
5.8393	0.708671
5.87485	0.708448
5.91042	0.708599
5.94598	0.708409
5.98155	0.708569
6.01712	0.708616
6.05269	0.708488
6.08825	0.708761
6.12381	0.70865
6.15938	0.708619
6.19495	0.708675
6.23051	0.708681
6.26608	0.708579
6.30163	0.708597
6.33721	0.708534
6.37276	0.708633
6.40833	0.70861
6.44389	0.708542
6.47946	0.708607
6.51503	0.708849
6.5506	0.708416
6.58616	0.708953
6.62172	0.708719
6.65729	0.708511
6.69285	0.708471
6.72842	0.708624
6.76398	0.7086
6.79954	0.708583
6.83511	0.70869
6.87067	0.708603
6.90624	0.708505
6.9418	0.708668
6.97737	0.708725
7.01294	0.708462
7.0485	0.708728
7.08406	0.708541
7.11963	0.708485
7.15519	0.708595
7.19076	0.708973
7.22633	0.708593
7.26189	0.708618
7.29745	0.708465
7.33302	0.70862
7.36858	0.708699
7.40415	0.708438
7.43971	0.708523
7.47528	0.708599
7.51084	0.708529
7.5464	0.708865
7.58197	0.708717
7.61753	0.708562
7.6531	0.708679
7.68867	0.70845
7.72423	0.708629
7.7598	0.708632
7.79537	0.708681
7.83093	0.708545
7.86649	0.70854
7.90205	0.708695
7.93762	0.708752
7.97318	0.708444
8.00875	0.70856
8.04432	0.708367
8.07988	0.708338
8.11544	0.708528
8.15101	0.70857
8.18658	0.708643
8.22214	0.708255
8.25771	0.708623
8.29328	0.708525
8.32884	0.708564
8.36441	0.708571
8.39996	0.708681
8.43553	0.708406
8.47109	0.708685
8.50666	0.70868
8.54223	0.708497
8.57779	0.708675
8.61336	0.708459
8.64892	0.70852
8.68449	0.708424
8.72006	0.708554
8.75562	0.708406
8.79117	0.708681
8.82675	0.708471
8.8623	0.708713
8.89787	0.70874
8.93343	0.708637
8.969	0.708692
9.00457	0.708623
9.04014	0.708554
9.0757	0.708741
9.11127	0.708271
9.14684	0.708485
9.1824	0.70862
9.21796	0.708492
9.25353	0.708529
9.28908	0.708407
9.32466	0.708593
9.36023	0.708692
9.39578	0.708666
9.43135	0.708471
9.46691	0.708513
9.50248	0.708516
9.53805	0.708569
9.57361	0.708375
9.60918	0.708743
9.64475	0.708621
9.68031	0.708615
9.71588	0.708391
9.75144	0.708565
9.78701	0.708499
9.82256	0.708532
9.85814	0.708705
9.89369	0.708463
9.92926	0.708551
9.96482	0.708602
10.0004	0.708706
10.036	0.70864
10.0715	0.708565
10.1071	0.708417
10.1426	0.708656
10.1782	0.708583
10.2138	0.708557
10.2493	0.708616
10.2849	0.708746
10.3205	0.708625
10.356	0.708483
10.3916	0.708452
10.4272	0.70847
10.4627	0.708498
10.4983	0.708639
10.5339	0.708529
10.5694	0.70861
10.605	0.708503
10.6406	0.708624
10.6761	0.708485
10.7117	0.708475
10.7473	0.708501
10.7828	0.708709
10.8184	0.70859
10.854	0.708512
10.8895	0.708679
10.9251	0.708608
10.9606	0.708579
10.9962	0.708561
11.0318	0.708319
11.0673	0.708524
11.1029	0.708481
11.1385	0.708583
11.174	0.70845
11.2096	0.708413
11.2452	0.708576
11.2807	0.708618
11.3163	0.708578
11.3519	0.708707
11.3874	0.7086
11.423	0.708471
11.4585	0.708709
11.4941	0.708378
11.5297	0.70862
11.5653	0.708708
11.6008	0.708625
11.6364	0.708532
11.6719	0.708552
11.7075	0.708381
11.7431	0.708531
11.7786	0.708566
11.8142	0.708605
11.8498	0.708623
11.8853	0.708586
11.9209	0.708517
11.9565	0.708674
11.992	0.708531
12.0276	0.70864
12.0632	0.708464
12.0987	0.70842
12.1343	0.708592
12.1699	0.708212
12.2054	0.708572
12.241	0.708575
12.2766	0.708371
12.3121	0.708628
12.3477	0.708534
12.3832	0.708721
12.4188	0.708599
12.4544	0.708694
12.4899	0.708779
12.5255	0.708799
12.5611	0.708494
12.5966	0.708284
12.6322	0.708779
12.6678	0.708654
12.7033	0.708513
12.7389	0.708708
12.7745	0.708601
12.81	0.708613
12.8456	0.708783
12.8811	0.708596
12.9167	0.70858
12.9523	0.708544
12.9878	0.70874
13.0234	0.708715
13.059	0.70856
13.0945	0.708669
13.1301	0.708301
13.1657	0.708695
13.2012	0.708638
13.2368	0.708546
13.2724	0.708561
13.3079	0.708347
13.3435	0.708554
13.3791	0.708566
13.4146	0.708747
13.4502	0.708575
13.4858	0.708588
13.5213	0.708722
13.5569	0.708679
13.5925	0.708672
13.628	0.708566
13.6636	0.708723
13.6992	0.708512
13.7347	0.708715
13.7703	0.708582
13.8059	0.70863
13.8414	0.708579
13.877	0.708649
13.9125	0.708526
13.9481	0.708794
13.9837	0.708453
14.0192	0.708735
14.0548	0.708779
14.0904	0.708661
14.1259	0.708674
14.1839	0.70877
14.2195	0.708696
14.2551	0.708678
14.2906	0.708512
14.3262	0.708919
14.3618	0.708835
14.3973	0.708651
14.4329	0.708568
14.4685	0.708779
14.504	0.708593
14.5396	0.708872
14.5752	0.708584
14.6107	0.70848
14.6463	0.708855
14.6818	0.70867
14.7174	0.708717
14.753	0.708698
14.7885	0.708703
14.8241	0.708691
14.8597	0.708687
14.8952	0.708914
14.9308	0.708671
14.9664	0.708547
15.0019	0.708647
15.0375	0.708767
15.0731	0.708639
15.1086	0.708706
15.1442	0.708715
15.1798	0.708664
15.2153	0.708592
15.2509	0.708775
15.2865	0.708745
15.322	0.708727
15.3576	0.708699
15.3932	0.70856
15.4287	0.708897
15.4643	0.708656
15.4998	0.708848
15.5354	0.708824
15.571	0.70878
15.6065	0.708637
15.6421	0.708704
15.6777	0.708909
15.7132	0.708466
15.7488	0.708594
45.577
#DIV/0!

## Sheet: C6_455_A
distance [mm]	87Sr/86Sr
0	0.708773
0.0355608	0.708946
0.0711299	0.708905
0.106691	0.70898
0.14226	0.708585
0.177821	0.708882
0.213373	0.708626
0.248942	0.708665
0.284503	0.708629
0.320072	0.708718
0.355641	0.708511
0.391202	0.708689
0.426771	0.708679
0.46234	0.708744
0.497909	0.708691
0.53347	0.708923
0.569039	0.70878
0.6046	0.708601
0.640169	0.708858
0.67573	0.70868
0.711299	0.708825
0.746851	0.70881
0.782429	0.708852
0.817981	0.708732
0.85355	0.70891
0.889111	0.708837
0.92468	0.708839
0.960249	0.708513
0.995818	0.708746
1.03138	0.708639
1.06695	0.708776
1.10252	0.708683
1.13808	0.708634
1.17364	0.708696
1.20921	0.708791
1.24476	0.708952
1.28034	0.708917
1.31589	0.70888
1.35146	0.708614
1.38703	0.708713
1.42259	0.708759
1.45816	0.708825
1.49373	0.708954
1.52929	0.708918
1.56486	0.708631
1.60042	0.70859
1.63599	0.708609
1.67156	0.708919
1.70712	0.708829
1.74267	0.708864
1.77825	0.708828
1.8138	0.708868
1.84937	0.708756
1.88493	0.709014
1.9205	0.708906
1.95607	0.708743
1.99164	0.708823
2.0272	0.709057
2.06277	0.708714
2.09833	0.708792
2.1339	0.708914
2.16946	0.708716
2.20503	0.708857
2.24058	0.708801
2.27616	0.708776
2.31172	0.708789
2.34728	0.708659
2.38284	0.708591
2.41841	0.708688
2.45398	0.70883
2.48955	0.708798
2.52511	0.708818
2.56068	0.708817
2.59624	0.70884
2.63181	0.708799
2.66737	0.708845
2.70294	0.708814
2.7385	0.708832
2.77406	0.708703
2.80962	0.708645
2.84519	0.708945
2.88076	0.708764
2.91632	0.708704
2.95189	0.7087
2.98745	0.708767
3.02302	0.708717
3.05858	0.708757
3.09415	0.708816
3.12971	0.708677
3.16528	0.708762
3.20084	0.708797
3.23641	0.70887
3.27197	0.708787
3.30754	0.708861
3.3431	0.708938
3.37866	0.708815
3.41424	0.708758
3.44979	0.708654
3.48536	0.708679
3.52092	0.708705
3.55649	0.708529
3.59206	0.708703
3.62762	0.70886
3.66319	0.709055
3.69875	0.70872
3.73432	0.708886
3.76987	0.708663
3.80544	0.70872
3.841	0.708927
3.87657	0.708795
3.91213	0.7088
3.9477	0.708906
3.98327	0.709054
4.01884	0.708715
4.0544	0.708872
4.08997	0.708934
4.12554	0.708879
4.1611	0.709029
4.19666	0.708629
4.23223	0.708926
4.26778	0.70895
4.30336	0.708423
4.33891	0.709029
4.37448	0.708636
4.41004	0.70898
4.44561	0.708777
4.48118	0.708865
4.51675	0.708779
4.55231	0.70897
4.58788	0.708939
4.62344	0.708934
4.65901	0.708944
4.69457	0.708872
4.73014	0.708951
4.76571	0.709059
4.80127	0.708939
4.83684	0.708849
4.87239	0.708876
4.90795	0.709104
4.94352	0.708928
4.97909	0.709106
5.01466	0.708719
5.05022	0.70902
5.08579	0.708972
5.12136	0.708858
5.15692	0.70884
5.19248	0.70906
5.22805	0.708811
5.2636	0.709017
5.29918	0.708795
5.33475	0.708994
5.3703	0.708708
5.40586	0.708968
5.44143	0.708838
5.477	0.709331
5.51257	0.708959
5.54813	0.709022
5.5837	0.708891
5.61926	0.709093
5.65483	0.708756
5.69039	0.708714
5.72596	0.708976
5.76151	0.708934
5.79709	0.708975
5.83264	0.708835
5.86821	0.708774
5.90378	0.70906
5.93934	0.708979
5.97491	0.70898
6.01048	0.708819
6.04604	0.709023
6.08161	0.708913
6.11717	0.708926
6.15274	0.708904
6.18831	0.708945
6.22387	0.708975
6.25944	0.709014
6.295	0.709003
6.33055	0.708935
6.36612	0.709041
6.40169	0.709066
6.43725	0.708782
6.47282	0.708773
6.50839	0.708884
6.54395	0.708813
6.57952	0.709093
6.61508	0.708743
6.65065	0.709005
6.68622	0.708838
6.72178	0.708914
6.75735	0.709049
6.79291	0.709119
6.82848	0.708971
6.86403	0.708742
6.8996	0.708798
6.93516	0.70864
6.97073	0.708827
7.0063	0.708924
7.04186	0.708952
7.07743	0.708861
7.113	0.70877
7.14856	0.70875
7.18413	0.708718
7.21969	0.708664
7.25526	0.708817
7.29082	0.70882
7.32638	0.708865
7.36194	0.708913
7.39751	0.70897
7.43307	0.708915
7.46864	0.709086
7.50421	0.708952
7.53977	0.708958
7.57534	0.708997
7.6109	0.70871
7.64647	0.708627
7.68203	0.708726
7.7176	0.70889
7.75315	0.708936
7.78872	0.708949
7.82429	0.708776
7.85985	0.708842
7.89542	0.708949
7.93099	0.70878
7.96655	0.708836
8.00211	0.709032
8.03768	0.708702
8.07324	0.708686
8.10881	0.70879
8.14437	0.708876
8.17994	0.709013
8.21551	0.708863
8.25107	0.708906
8.28664	0.708852
8.3222	0.708988
8.35777	0.708887
8.39332	0.708863
8.42889	0.708876
8.46445	0.70897
8.50002	0.708841
8.53558	0.708854
8.57115	0.708921
8.60672	0.709094
8.64228	0.708691
8.67785	0.708925
8.71341	0.708781
8.74898	0.708806
8.78455	0.708859
8.82011	0.708815
8.85566	0.708804
8.89123	0.708905
8.92681	0.708883
8.96236	0.708936
8.99793	0.708733
9.0335	0.708553
9.06906	0.70896
9.10463	0.708725
9.1402	0.708691
9.17576	0.708632
9.21133	0.70903
9.24689	0.708935
9.28246	0.708884
9.31802	0.708652
9.35359	0.708777
9.38914	0.70876
9.4247	0.708759
9.46027	0.708633
9.49584	0.708666
9.53141	0.708837
9.56697	0.70886
9.60254	0.708805
9.63811	0.708844
9.67367	0.70892
9.70924	0.708734
9.7448	0.708939
9.78037	0.708777
9.81593	0.708893
9.8515	0.708632
9.88705	0.708767
9.92262	0.708797
9.95818	0.708746
9.99375	0.708897
10.0293	0.7087
10.0649	0.708668
10.1004	0.708823
10.136	0.708684
10.1716	0.70871
10.2071	0.708663
10.2427	0.708861
10.2783	0.70873
10.3138	0.708631
10.3494	0.70865
10.385	0.708793
10.4205	0.708605
10.4561	0.708835
10.4917	0.708822
10.5272	0.708641
10.5628	0.708601
10.5984	0.708919
10.6339	0.70874
10.6695	0.708536
10.7051	0.708519
10.7406	0.708784
10.7762	0.708805
10.8117	0.708772
10.8473	0.709012
10.8829	0.708698
10.9184	0.70856
10.954	0.708752
10.9896	0.70855
11.0251	0.708735
11.0607	0.709016
11.0963	0.708795
11.1318	0.708663
11.1674	0.708691
11.203	0.708738
11.2385	0.708787
11.2741	0.708688
11.3097	0.708579
11.3452	0.708832
11.3808	0.708548
11.4163	0.708743
11.4519	0.708552
11.4875	0.70878
11.523	0.708649
11.5586	0.708954
11.5942	0.708663
11.6297	0.708608
11.6653	0.708913
11.7009	0.708828
11.7364	0.708701
11.772	0.708789
11.8076	0.708635
11.8431	0.7089
11.8787	0.7087
11.9143	0.708607
11.9498	0.708843
11.9854	0.708869
12.021	0.708761
12.0565	0.708705
12.0921	0.708739
12.1277	0.708804
12.1632	0.708785
12.1988	0.708789
12.2343	0.708849
12.2699	0.708714
12.3055	0.708892
12.341	0.708651
12.3766	0.70855
12.4122	0.708693
12.4477	0.708852
12.4833	0.708907
12.5189	0.708696
12.5544	0.708857
12.59	0.708786
12.6256	0.708924
12.6611	0.708677
12.6967	0.708561
12.7323	0.708951
12.7678	0.70864
12.8034	0.708767
12.839	0.70878
12.8745	0.708765
12.9101	0.70875
12.9457	0.708943
12.9812	0.708676
13.0168	0.708727
13.0523	0.708851
13.0879	0.70881
13.1235	0.708655
13.159	0.708693
13.1946	0.708888
13.2302	0.708515
13.2657	0.70882
13.3013	0.708987
13.3369	0.708593
13.3724	0.708855
13.408	0.708726
13.4436	0.708782
13.4791	0.708763
13.5147	0.708758
13.5502	0.708997
13.5858	0.708952
13.6214	0.708634
13.6569	0.708782
13.6925	0.708831
13.7281	0.708794
13.7636	0.708811
13.7992	0.708859
13.8348	0.708419
13.8703	0.708845
13.9059	0.708743
13.9415	0.708762
13.977	0.708879
14.0126	0.708529
14.0482	0.708683
14.0837	0.708591
14.1193	0.708597
14.1549	0.708713
14.1904	0.708863
14.2401	0.708775
14.2756	0.708845
14.3112	0.708824
14.3468	0.708738
14.3823	0.708707
14.4179	0.708539
14.4534	0.708814
14.489	0.708553
14.5246	0.70886
14.5601	0.708738
14.5957	0.708759
14.6313	0.708899
14.6668	0.708578
14.7024	0.708802
14.738	0.708506
14.7735	0.708735
14.8091	0.708729
14.8447	0.708744
14.8802	0.708675
14.9158	0.708666
14.9514	0.708732
14.9869	0.708702
15.0225	0.708735
15.0581	0.708742
15.0936	0.708729
15.1292	0.708609
15.1648	0.708979
15.2003	0.708601
15.2359	0.708706
15.2714	0.708854
15.307	0.708741
15.3426	0.708705
15.3781	0.708917
15.4137	0.708812
15.4493	0.708777
15.4848	0.708711
15.5204	0.708609
15.556	0.708668
15.5915	0.708727
15.6271	0.7086
15.6627	0.7086
15.6982	0.708537
15.7338	0.708836
15.7693	0.708816
15.8049	0.708602
15.8405	0.708722
15.876	0.70868
15.9116	0.708882
15.9472	0.708803
15.9827	0.708708
16.0183	0.708816
16.0539	0.708907
16.0894	0.708457
16.125	0.708672
16.1606	0.708952
16.1961	0.708691
16.2317	0.708784
16.2673	0.708649
16.3028	0.708592
16.3384	0.708607
16.374	0.708709
16.4095	0.708859
16.4451	0.708776
16.4807	0.708755
16.5162	0.708742
16.5518	0.708754
16.5874	0.708595
16.6229	0.708742
16.6585	0.708924
16.694	0.708758
16.7296	0.708823
16.7652	0.708964
16.8007	0.708864
16.8363	0.708725
16.8719	0.708772
16.9074	0.708865
16.943	0.708905
16.9786	0.708704
17.0141	0.708803
17.0497	0.708558
17.0853	0.70872
17.1208	0.708692
17.1564	0.708657
17.192	0.708578
17.2275	0.708639
17.2631	0.708723
17.2986	0.708739
17.3342	0.708835
17.3698	0.708544
17.4053	0.708874
17.4409	0.708593
17.4765	0.708596
17.512	0.708635
17.5476	0.708644
17.5832	0.708522
17.6187	0.708416
17.6543	0.708812
17.6899	0.708726
17.7254	0.708575
17.761	0.708568
17.7966	0.708469
17.8738	0.708549

## Sheet: C6_455_B
	distance [mm]	87Sr/86Sr
	0	0.709268
	0.0355691	0.708958
	0.0711299	0.708906
	0.106699	0.708712
	0.14226	0.708791
	0.177829	0.708842
	0.213398	0.708972
	0.24895	0.708919
	0.284528	0.708995
	0.32008	0.708881
	0.355649	0.708909
	0.39121	0.708739
	0.426779	0.708548
	0.462348	0.708845
	0.497917	0.709034
	0.533478	0.708979
	0.569047	0.709165
	0.604608	0.708672
	0.640177	0.708658
	0.675738	0.70891
	0.711307	0.708959
	0.746859	0.709067
	0.782437	0.709028
	0.817989	0.709165
	0.853558	0.7091
	0.889119	0.70912
	0.924688	0.708903
	0.960257	0.70893
	0.995827	0.708992
	1.03139	0.708961
	1.06696	0.708652
	1.10252	0.709018
	1.13809	0.708423
	1.17365	0.70887
	1.20922	0.708868
	1.24477	0.708792
	1.28035	0.708748
	1.31592	0.708849
	1.35147	0.709141
	1.38703	0.709195
	1.4226	0.708813
	1.45817	0.708798
	1.49374	0.70896
	1.5293	0.708886
	1.56487	0.708808
	1.60043	0.708786
	1.636	0.708855
	1.67156	0.709049
	1.70713	0.708887
	1.74269	0.708923
	1.77826	0.709058
	1.81382	0.708825
	1.84938	0.709057
	1.88494	0.708951
	1.92051	0.709271
	1.95608	0.70895
	1.99164	0.708927
	2.02721	0.709143
	2.06277	0.708822
	2.09834	0.708976
	2.1339	0.709235
	2.16947	0.70882
	2.20503	0.709034
	2.2406	0.708964
	2.27616	0.70893
	2.31173	0.708772
	2.34729	0.708995
	2.38285	0.708784
	2.41842	0.709213
	2.45398	0.708906
	2.48955	0.708962
	2.52511	0.708937
	2.56068	0.708859
	2.59625	0.708941
	2.63181	0.709215
	2.66738	0.708806
	2.70294	0.70902
	2.73851	0.709007
	2.77407	0.709092
	2.80964	0.708854
	2.84519	0.708746
	2.88076	0.708825
	2.91632	0.70891
	2.95189	0.708889
	2.98746	0.708732
	3.02302	0.708774
	3.05859	0.708931
	3.09416	0.708964
	3.12972	0.708887
	3.16529	0.708899
	3.20085	0.708627
	3.23642	0.708637
	3.27197	0.708857
	3.30755	0.708956
	3.34312	0.708682
	3.37867	0.708567
	3.41425	0.708954
	3.4498	0.709227
	3.48537	0.709023
	3.52093	0.708763
	3.5565	0.70877
	3.59207	0.708986
	3.62764	0.708863
	3.6632	0.708933
	3.69877	0.708633
	3.73433	0.708811
	3.76988	0.708975
	3.80546	0.708922
	3.84101	0.708991
	3.87658	0.708782
	3.91216	0.708702
	3.94771	0.709134
	3.98328	0.708901
	4.01885	0.70894
	4.05441	0.708685
	4.08998	0.708857
	4.12554	0.708911
	4.16111	0.708993
	4.19668	0.708777
	4.23224	0.709004
	4.26781	0.709079
	4.30337	0.709084
		0.708789
		0.709081
	4.34557	0.708677
	4.38113	0.708798
	4.4167	0.708887
	4.45227	0.709065
	4.48783	0.708801
	4.5234	0.70896
	4.55897	0.708786
	4.59453	0.70854
	4.63009	0.708896
	4.66566	0.708783
	4.70123	0.709016
	4.73679	0.708917
	4.77236	0.709037
	4.80791	0.708828
	4.84348	0.70864
	4.87904	0.708818
	4.91461	0.708795
	4.95018	0.708834
	4.98574	0.708755
	5.02131	0.708832
	5.05688	0.708788
	5.09245	0.708896
	5.12801	0.708727
	5.16358	0.708979
	5.19914	0.708901
	5.2347	0.708691
	5.27027	0.708812
	5.30582	0.708768
	5.34139	0.708773
	5.37696	0.708615
	5.41252	0.708852
	5.44809	0.708801
	5.48365	0.708844
	5.51922	0.708715
	5.55479	0.708204
	5.59035	0.708146
	5.62592	0.708351
	5.66148	0.708973
	5.69704	0.708833
	5.73261	0.708751
	5.76817	0.70899
	5.80373	0.708984
	5.8393	0.708421
	5.87487	0.708855
	5.91043	0.708551
	5.946	0.708923
	5.98156	0.708818
	6.01713	0.70871
	6.05269	0.708761
	6.08826	0.708937
	6.12382	0.708828
	6.15939	0.708804
	6.19495	0.708708
	6.23052	0.708543
	6.26608	0.708829
	6.30165	0.708985
	6.33721	0.708792
	6.37278	0.70887
	6.40834	0.708728
	6.4439	0.708584
	6.47947	0.708961
	6.51503	0.708704
	6.5506	0.708926
	6.58617	0.708548
	6.62173	0.708952
	6.6573	0.708835
	6.69287	0.708747
	6.72843	0.708602
	6.764	0.70874
	6.79956	0.708655
	6.83511	0.708917
	6.87069	0.708889
	6.90624	0.708767
	6.94181	0.708359
	6.97737	0.708675
	7.01294	0.708801
	7.04851	0.708894
	7.08408	0.708439
	7.11964	0.708553
	7.15521	0.708733
	7.19078	0.708597
	7.22634	0.708831
	7.2619	0.708802
	7.29747	0.708853
	7.33304	0.708834
	7.3686	0.708606
	7.40417	0.708605
	7.43972	0.70854
	7.47529	0.708733
	7.51085	0.708912
	7.54642	0.708844
	7.58199	0.708569
	7.61755	0.708878
	7.65312	0.708655
	7.68869	0.708828
	7.72425	0.708919
	7.75982	0.708607
	7.79539	0.708735
	7.83095	0.708725
	7.86651	0.708812
	7.90208	0.708718
	7.93763	0.708755
	7.9732	0.7088
	8.00876	0.708515
	8.04433	0.708897
	8.0799	0.708662
	8.11546	0.708773
	8.15103	0.708645
	8.1866	0.708816
	8.22216	0.70865
	8.25773	0.708671
	8.29329	0.708722
	8.32886	0.708734
	8.36442	0.708663
	8.39999	0.708589
	8.43556	0.708673
	8.47111	0.708815
	8.50669	0.708784
	8.54224	0.708808
	8.57781	0.70884
	8.61337	0.708779
	8.64894	0.708615
	8.68451	0.708968
	8.72008	0.70865
	8.75564	0.708747
	8.79121	0.70871
	8.82677	0.708937
	8.86234	0.708812
	8.8979	0.708859
	8.93347	0.708834
	8.96902	0.7088
	9.0046	0.708766
	9.04015	0.70875
	9.07572	0.708774
	9.11128	0.708721
	9.14685	0.708512
	9.18242	0.708724
	9.21799	0.708748
	9.25355	0.708602
	9.28912	0.708755
	9.32468	0.708651
	9.36025	0.708653
	9.39581	0.708636
	9.43138	0.708839
	9.46693	0.70885
	9.50251	0.708771
	9.53806	0.708745
	9.57363	0.708817
	9.60919	0.708656
	9.64476	0.708732
	9.68033	0.708692
	9.7159	0.708774
	9.75146	0.708623
	9.78702	0.708713
	9.82259	0.708807
	9.85815	0.708607
	9.89372	0.708756
	9.92928	0.708672
	9.96484	0.708618
	10.0004	0.708829
	10.036	0.708659
	10.0715	0.708648
	10.1071	0.708629
	10.1427	0.708572
	10.1782	0.708428
	10.2138	0.708602
	10.2494	0.708655
	10.2849	0.708711
	10.3205	0.708798
	10.3561	0.70879
	10.3916	0.708638
	10.4272	0.70872
	10.4628	0.708543
	10.4983	0.708591
	10.5339	0.708892
	10.5694	0.708775
	10.605	0.708739
	10.6406	0.708676
	10.6761	0.708819
	10.7117	0.708586
	10.7473	0.708765
	10.7828	0.708592
	10.8184	0.708712
	10.854	0.708697
	10.8895	0.708672
	10.9251	0.708832
	10.9607	0.708767
	10.9962	0.708642
	11.0318	0.708685
	11.0674	0.708747
	11.1029	0.708554
	11.1385	0.70873
	11.1741	0.708699
	11.2096	0.708718
	11.2452	0.708689
	11.2808	0.708864
	11.3163	0.708789
	11.3519	0.708832
	11.3875	0.70898
	11.423	0.708986
	11.4586	0.708764
	11.4941	0.70871
	11.5297	0.70857
	11.5653	0.708684
	11.6008	0.708764
	11.6364	0.708655
	11.672	0.708609
	11.7075	0.708587
	11.7431	0.70861
	11.7787	0.708739
	11.8142	0.708586
	11.8498	0.708636
	11.8854	0.708682
	11.9209	0.708733
	11.9565	0.708678
	11.992	0.708885
	12.0276	0.708876
	12.0632	0.70852
	12.0987	0.708539
	12.1343	0.708853
	12.1699	0.708673
	12.2054	0.708667
	12.241	0.708728
	12.2766	0.708957
	12.3121	0.70872
	12.3477	0.708914
	12.3833	0.70857
	12.4188	0.708594
	12.4544	0.708608
	12.49	0.708684
	12.5255	0.708675
	12.5611	0.708796
	12.5967	0.708559
	12.6322	0.708949
	12.6678	0.708657
	12.7033	0.708672
	12.7389	0.708625
	12.7745	0.708726
	12.81	0.708804
	12.8456	0.708862
	12.8812	0.708842
	12.9167	0.708699
	12.9523	0.708839
	12.9879	0.708798
	13.0234	0.708708
	13.059	0.708528
	13.0946	0.708748
	13.1301	0.708722
	13.1657	0.708874
	13.2013	0.708948
	13.2368	0.708723
	13.2724	0.708849
	13.308	0.708844
	13.3435	0.708882
	13.3791	0.708795
	13.4147	0.708839
	13.4502	0.708875
	13.4858	0.708796
	13.5213	0.708662
	13.5569	0.708726
	13.5925	0.708673
	13.628	0.708627
	13.6636	0.708588
	13.6992	0.708665
	13.7347	0.708557
	13.7703	0.708578
	13.8059	0.70776
	13.8414	0.706851
	13.877	0.707775
	13.9126	0.70858
	13.9481	0.708793
	13.9837	0.708595
	14.0193	0.708946
	14.0548	0.708817
	14.0904	0.708925
	14.1259	0.708594
	14.1839	0.708876
	14.2195	0.708741
	14.255	0.70875
	14.2906	0.708934
	14.3262	0.708716
	14.3617	0.7089
	14.3973	0.708882
	14.4329	0.708562
	14.4684	0.708707
	14.504	0.708792
	14.5396	0.708862
	14.5751	0.708674
	14.6107	0.708654
	14.6462	0.708775
	14.6818	0.708463
	14.7174	0.708668
	14.7529	0.708986
	14.7885	0.708725
	14.8241	0.70875
	14.8596	0.708706
	14.8952	0.708576
	45.577
	#DIV/0!

## Sheet: C6_476_A
distance [mm]	87Sr/86Sr
0	0.708843
0.0355819	0.708508
0.0711555	0.708828
0.106729	0.70876
0.142311	0.708627
0.177893	0.708812
0.213466	0.708737
0.249048	0.708996
0.28463	0.708632
0.320196	0.708621
0.355769	0.708623
0.391351	0.708915
0.426933	0.708455
0.462506	0.70871
0.498088	0.708564
0.53367	0.708594
0.569244	0.708566
0.604826	0.708727
0.640408	0.708707
0.675981	0.708456
0.711563	0.708718
0.747137	0.708908
0.782719	0.708731
0.818284	0.708711
0.853874	0.708501
0.889439	0.708663
0.925021	0.708477
0.960595	0.708702
0.996177	0.708631
1.03176	0.708805
1.06733	0.70879
1.10291	0.708858
1.13849	0.708731
1.17407	0.708794
1.20965	0.708654
1.24523	0.708962
1.28081	0.708751
1.31637	0.708471
1.35196	0.708638
1.38753	0.708742
1.42311	0.708706
1.45868	0.708608
1.49427	0.708531
1.52985	0.708516
1.56543	0.708679
1.601	0.708814
1.63658	0.708699
1.67216	0.708944
1.70774	0.708734
1.74331	0.708665
1.7789	0.708754
1.81446	0.708545
1.85005	0.708783
1.88562	0.708764
1.9212	0.708808
1.95678	0.708793
1.99235	0.708759
2.02794	0.708611
2.06352	0.708608
2.09909	0.708899
2.13467	0.708715
2.17025	0.70864
2.20583	0.708626
2.24141	0.708521
2.27698	0.708692
2.31257	0.708722
2.34814	0.708457
2.3837	0.708637
2.41929	0.708683
2.45486	0.708276
2.49044	0.70897
2.52602	0.70843
2.56161	0.708357
2.59718	0.708549
2.63276	0.708758
2.66834	0.708785
2.70392	0.708834
2.7395	0.708622
2.77507	0.708828
2.81065	0.708456
2.84623	0.708715
2.88181	0.708838
2.91737	0.708749
2.95296	0.708781
2.98853	0.708455
3.02411	0.708796
3.05969	0.708549
3.09527	0.708847
3.13085	0.708906
3.16643	0.708593
3.20201	0.708769
3.23759	0.708664
3.27316	0.708651
3.30874	0.708885
3.34432	0.708526
3.3799	0.7087
3.41546	0.708664
3.45104	0.708447
3.48662	0.708503
3.5222	0.708485
3.55778	0.708563
3.59336	0.708698
3.62894	0.708753
3.66452	0.708647
3.70009	0.708682
3.73568	0.708541
3.77126	0.708791
3.80683	0.708422
3.8424	0.708575
3.87799	0.708608
3.91355	0.708747
3.94913	0.708608
3.98472	0.708688
4.02029	0.708774
4.05587	0.708754
4.09144	0.708803
4.12703	0.708576
4.16261	0.708737
4.19819	0.708764
4.23376	0.708763
4.26934	0.708778
4.30492	0.708884
4.3405	0.708908
4.37607	0.708908
4.41166	0.708706
4.44722	0.7086
4.48281	0.708918
4.51838	0.708719
4.55396	0.708639
4.58953	0.708671
4.62511	0.708947
4.6607	0.70888
4.69628	0.708793
4.73185	0.708703
4.76743	0.708594
4.80302	0.708724
4.83859	0.708781
4.87416	0.70856
4.90975	0.708452
4.94531	0.708893
4.9809	0.708778
5.01647	0.708886
5.05205	0.70852
5.08763	0.708703
5.1232	0.708645
5.15879	0.708682
5.19437	0.708869
5.22994	0.708694
5.26552	0.708824
5.3011	0.708776
5.33668	0.708831
5.37226	0.708741
5.40783	0.708755
5.4434	0.708794
5.47899	0.708639
5.51455	0.708654
5.55014	0.708791
5.58572	0.708812
5.62129	0.708871
5.65687	0.708676
5.69246	0.708816
5.72803	0.708626
5.76361	0.708828
5.79918	0.708553
5.83477	0.708603
5.87034	0.708516
5.90592	0.708854
5.9415	0.70886
5.97707	0.708772
6.01266	0.708613
6.04822	0.708686
6.08381	0.708716
6.11938	0.708802
6.15496	0.708795
6.19054	0.708787
6.22612	0.708793
6.2617	0.708933
6.29728	0.708704
6.33286	0.708511
6.36843	0.70875
6.40401	0.708904
6.43958	0.708705
6.47516	0.708884
6.51075	0.708654
6.54631	0.708705
6.5819	0.708743
6.61747	0.708879
6.65305	0.708657
6.68863	0.709044
6.72421	0.708769
6.75979	0.708769
6.79537	0.708733
6.83094	0.708807
6.86653	0.708881
6.9021	0.708842
6.93768	0.7088
6.97326	0.708827
7.00884	0.708846
7.0444	0.708722
7.07998	0.708741
7.11556	0.708681
7.15114	0.708968
7.18672	0.708869
7.2223	0.708796
7.25788	0.708468
7.29346	0.708784
7.32903	0.7086
7.36461	0.708695
7.4002	0.708586
7.43577	0.708665
7.47135	0.708665
7.50692	0.708698
7.54251	0.708803
7.57807	0.70871
7.61365	0.708756
7.64923	0.708608
7.68481	0.708738
7.72039	0.708912
7.75596	0.708786
7.79155	0.708818
7.82713	0.708583
7.8627	0.708941
7.89828	0.708867
7.93386	0.70852
7.96944	0.708764
8.00501	0.708793
8.04058	0.708648
8.07616	0.708817
8.11174	0.70876
8.14732	0.708666
8.1829	0.708794
8.21848	0.708702
8.25405	0.708901
8.28964	0.708911
8.32522	0.708827
8.36079	0.708718
8.39637	0.708428
8.43195	0.708619
8.46753	0.708728
8.50311	0.709067
8.53867	0.708761
8.57425	0.708728
8.60983	0.70882
8.6454	0.708794
8.68099	0.708617
8.71657	0.70884
8.75214	0.708824
8.78772	0.708892
8.8233	0.708654
8.85888	0.708836
8.89446	0.709
8.93003	0.708807
8.96562	0.708747
9.0012	0.708854
9.03677	0.708742
9.07235	0.708825
9.10792	0.70901
9.14349	0.708503
9.17907	0.708911
9.21466	0.708664
9.25023	0.708631
9.28581	0.708604
9.32139	0.708878
9.35698	0.708783
9.39255	0.708873
9.42813	0.708937
9.4637	0.708814
9.49929	0.708892
9.53486	0.708757
9.57044	0.709019
9.60601	0.708908
9.6416	0.708771
9.67716	0.708851
9.71274	0.708772
9.74832	0.708711
9.7839	0.708868
9.81948	0.708922
9.85506	0.708738
9.89064	0.708893
9.92622	0.708656
9.96179	0.708866
9.99738	0.708737
10.033	0.708861
10.0685	0.708828
10.1041	0.708799
10.1397	0.70898
10.1753	0.70885
10.2108	0.708764
10.2464	0.708602
10.282	0.708898
10.3176	0.708785
10.3532	0.708781
10.3887	0.70885
10.4243	0.708655
10.4599	0.708648
10.4955	0.708679
10.531	0.708802
10.5666	0.708757
10.6022	0.708709
10.6378	0.709065
10.6733	0.709064
10.7089	0.708808
10.7445	0.708565
10.7801	0.708669
10.8157	0.708672
10.8512	0.708938
10.8868	0.708877
10.9224	0.708702
10.958	0.708954
10.9936	0.70889
11.0291	0.708624
11.0647	0.708748
11.1003	0.708774
11.1359	0.708864
11.1714	0.708933
11.207	0.70859
11.2426	0.708637
11.2782	0.708832
11.3137	0.708696
11.3493	0.708761
11.3849	0.70858
11.4205	0.708759
11.4561	0.708813
11.4916	0.708708
11.5272	0.708714
11.5628	0.708741
11.5984	0.708515
11.634	0.708675
11.6695	0.708958
11.7051	0.708668
11.7407	0.708713
11.7763	0.70879
11.8118	0.708664
11.8474	0.708785
11.883	0.708564
11.9186	0.7088
11.9542	0.708733
11.9897	0.708797
12.0253	0.708688
12.0609	0.708664
12.0965	0.708741
12.132	0.708589
12.1676	0.708727
12.2032	0.708705
12.2388	0.708657
12.2743	0.708965
12.3099	0.708618
12.3455	0.708699
12.3811	0.708718
12.4167	0.708912
12.4522	0.708583
12.4878	0.708779
12.5234	0.70882
12.559	0.708889
12.5946	0.708535
12.6301	0.708904
12.6657	0.70851
12.7013	0.708845
12.7369	0.708731
12.7724	0.708846
12.808	0.708877
12.8436	0.708635
12.8792	0.708653
12.9148	0.708892
12.9503	0.70892
12.9859	0.709033
13.0215	0.70868
13.0571	0.708819
13.0926	0.70866
13.1282	0.709009
13.1638	0.708806
13.1994	0.708806
13.2349	0.708539
13.2705	0.708674
13.3061	0.708714
13.3417	0.708667
13.3773	0.708652
13.4128	0.708728
13.4484	0.708726
13.484	0.708814
13.5196	0.708709
13.5551	0.708674
13.5907	0.708772
13.6263	0.708577
13.6619	0.708825
13.6975	0.70864
13.733	0.708703
13.7686	0.708843
13.8042	0.708749
13.8398	0.708855
13.8754	0.708671
13.9109	0.708936
13.9465	0.708731
13.9821	0.708688
14.0177	0.708878
14.0532	0.708657
14.0888	0.708641
14.1244	0.708593
14.16	0.708574
14.218	0.709076
14.2536	0.708841
14.2891	0.708883
14.3247	0.708708
14.3603	0.708939
14.3959	0.708729
14.4315	0.708817
14.467	0.708475
14.5026	0.708675
14.5382	0.708573
14.5738	0.708754
14.6093	0.70873
14.6449	0.708696
14.6805	0.708745
14.7161	0.709016
14.7517	0.708586
14.7872	0.708746
14.8228	0.708889
14.8584	0.708657
14.894	0.70892
14.9296	0.708956
14.9651	0.709009
15.0007	0.708996
15.0363	0.708797
15.0719	0.708685
15.1074	0.708737
15.143	0.708645
15.1786	0.708747
15.2142	0.708992
15.2497	0.708762
15.2853	0.708645
15.3209	0.708903
15.3565	0.708863
15.3921	0.708743
15.4276	0.708878
15.4632	0.708816
15.4988	0.708806
15.5344	0.708901
15.57	0.70885
15.6055	0.708579
15.6411	0.708621
15.6767	0.708775
15.7123	0.708644
15.7478	0.708761
15.7834	0.708853
15.819	0.708716
15.8546	0.708565
15.8902	0.708795
15.9257	0.70875
15.9613	0.708858
15.9969	0.708959
16.0325	0.708693
16.068	0.708791
16.1036	0.708787
16.1392	0.708692
16.1748	0.708907
16.2103	0.708733
16.2459	0.708872
16.2815	0.70894
16.3171	0.708681
16.3527	0.708499
16.3882	0.708784
16.4238	0.708806
16.4594	0.708837
16.495	0.70883
16.5306	0.708631
16.5661	0.708793
16.6017	0.708896
16.6373	0.708841
16.6729	0.708677
16.7084	0.708958
16.744	0.708833
16.7796	0.708909
16.8152	0.708859
16.8508	0.708711
16.8863	0.7089
16.9219	0.708739
16.9575	0.708501
16.9931	0.708996
17.0286	0.708828
17.0642	0.709046
17.0998	0.708769
17.1354	0.708805
17.1709	0.708936
17.2065	0.708826
17.2421	0.708829
17.303	0.708766

## Sheet: C6_476_B
distance [mm]	87Sr/86Sr
0	0.708836
0.0355691	0.708677
0.0711382	0.708597
0.106699	0.708714
0.142268	0.708668
0.177829	0.708775
0.213398	0.708621
0.248959	0.708592
0.284528	0.708846
0.32008	0.708863
0.355649	0.708609
0.391227	0.708537
0.426779	0.708802
0.462348	0.708709
0.497909	0.708762
0.533478	0.70876
0.569047	0.708842
0.604616	0.709147
0.640177	0.708876
0.675746	0.708815
0.711307	0.708504
0.746876	0.708598
0.782437	0.709041
0.818006	0.708841
0.853558	0.708477
0.889119	0.708879
0.924688	0.708658
0.960257	0.708487
0.995818	0.708828
1.03139	0.708925
1.06696	0.708716
1.10252	0.708558
1.13809	0.708395
1.17366	0.708892
1.20922	0.708708
1.24479	0.708633
1.28035	0.70871
1.31592	0.708783
1.35147	0.708918
1.38704	0.708823
1.4226	0.708782
1.45817	0.708693
1.49373	0.708869
1.5293	0.708631
1.56487	0.708726
1.60043	0.708734
1.636	0.70904
1.67156	0.708833
1.70713	0.708793
1.74269	0.708561
1.77826	0.708481
1.81382	0.708682
1.84938	0.709082
1.88495	0.708599
1.92051	0.708867
1.95608	0.708901
1.99164	0.708836
2.02721	0.708663
2.06277	0.708654
2.09834	0.708633
2.1339	0.708549
2.16947	0.708583
2.20503	0.708647
2.2406	0.708686
2.27617	0.708442
2.31173	0.708827
2.34729	0.708366
2.38286	0.708435
2.41843	0.708883
2.45398	0.708588
2.48955	0.708361
2.52511	0.708612
2.56068	0.708725
2.59625	0.708736
2.63181	0.708473
2.66738	0.708882
2.70295	0.708565
2.73851	0.708883
2.77408	0.708776
2.80964	0.708255
2.84519	0.70877
2.88077	0.708633
2.91634	0.708776
2.95189	0.708729
2.98746	0.708814
3.02302	0.708754
3.05859	0.708705
3.09416	0.708886
3.12972	0.708573
3.16529	0.708607
3.20086	0.708725
3.23642	0.708728
3.27199	0.708537
3.30755	0.708704
3.34312	0.708657
3.37868	0.70858
3.41425	0.708627
3.44982	0.708849
3.48537	0.708643
3.52095	0.708575
3.5565	0.70853
3.59207	0.708915
3.62763	0.708854
3.6632	0.708631
3.69877	0.708586
3.73433	0.708615
3.7699	0.708588
3.80547	0.708565
3.84103	0.708732
3.87659	0.708752
3.91216	0.708645
3.94771	0.708523
3.98328	0.708753
4.01886	0.70868
4.05441	0.708774
4.08998	0.708731
4.12554	0.708511
4.16111	0.708791
4.19668	0.708644
4.23225	0.708815
4.26781	0.708789
4.30338	0.708824
	0.708711
	0.708848
4.34556	0.708773
4.38113	0.709032
4.41668	0.708821
4.45226	0.708615
4.48781	0.708978
4.52338	0.708752
4.55894	0.708654
4.59451	0.708863
4.63008	0.708653
4.66564	0.70877
4.70121	0.708956
4.73677	0.708659
4.77234	0.708849
4.80789	0.708644
4.84347	0.70893
4.87904	0.708737
4.91459	0.70874
4.95017	0.708885
4.98574	0.708921
5.02129	0.708827
5.05685	0.708785
5.09242	0.708857
5.12799	0.708855
5.16356	0.708731
5.19912	0.70883
5.23469	0.708736
5.27026	0.709143
5.30582	0.708647
5.34138	0.708663
5.37695	0.708832
5.41252	0.70863
5.44808	0.708663
5.48363	0.708681
5.5192	0.709017
5.55477	0.709062
5.59033	0.707953
5.6259	0.707878
5.66147	0.706981
5.69703	0.704826
5.7326	0.708152
5.76816	0.708026
5.80373	0.707448
5.8393	0.707757
5.87486	0.708504
5.91043	0.708847
5.94598	0.703858
5.98156	0.648051
6.01711	0.647229
6.05268	0.671964
6.08824	0.664896
6.12381	0.682752
6.15938	0.682649
6.19494	0.680848
6.23051	0.688537
6.26608	0.670285
6.30164	0.680791
6.33721	0.657572
6.37277	0.644247
6.40834	0.650497
6.44389	0.669112
6.47945	0.664788
6.51502	0.674438
6.55059	0.682216
6.58615	0.68967
6.62172	0.690324
6.65729	0.700891
6.69285	0.701283
6.72842	0.705781
6.76398	0.707975
6.79955	0.708572
6.83511	0.708781
6.87068	0.708302
6.90624	0.708452
6.94181	0.708555
6.97737	0.708567
7.01293	0.708843
7.0485	0.708623
7.08406	0.708876
7.11963	0.708728
7.15519	0.708975
7.19076	0.708972
7.22632	0.708646
7.26189	0.708624
7.29745	0.708584
7.33302	0.708735
7.36858	0.708783
7.40415	0.708679
7.43971	0.70889
7.47528	0.708759
7.51085	0.70882
7.5464	0.709089
7.58197	0.708588
7.61753	0.708825
7.6531	0.708611
7.68867	0.708887
7.72423	0.708768
7.7598	0.708922
7.79537	0.708857
7.83093	0.708918
7.8665	0.708902
7.90206	0.708682
7.93763	0.708592
7.97319	0.708814
8.00876	0.708553
8.04431	0.708979
8.07988	0.708919
8.11544	0.708776
8.15101	0.708979
8.18658	0.708891
8.22214	0.709113
8.25771	0.708558
8.29327	0.708932
8.32884	0.708636
8.3644	0.708815
8.39997	0.708813
8.43554	0.708986
8.4711	0.708626
8.50667	0.708758
8.54222	0.70864
8.57779	0.70867
8.61337	0.708919
8.64892	0.708827
8.68449	0.708773
8.72005	0.708956
8.75562	0.708915
8.79119	0.708804
8.82675	0.708731
8.86232	0.708802
8.89789	0.708729
8.93345	0.709016
8.96901	0.708606
9.00458	0.70884
9.04013	0.70854
9.0757	0.708796
9.11126	0.708618
9.14683	0.708922
9.1824	0.708848
9.21796	0.708882
9.25353	0.708761
9.2891	0.708642
9.32467	0.708617
9.36023	0.708796
9.3958	0.708922
9.43136	0.708827
9.46692	0.708834
9.50249	0.708896
9.53806	0.708728
9.57361	0.70874
9.60919	0.709213
9.64474	0.70884
9.68031	0.709108
9.71587	0.708998
9.75144	0.708866
9.78701	0.708807
9.82258	0.708899
9.85814	0.70886
9.89371	0.708782
9.92927	0.708707
9.96483	0.708756
10.0004	0.709006
10.036	0.708764
10.0715	0.708943
10.1071	0.708878
10.1426	0.708687
10.1782	0.708746
10.2138	0.708589
10.2493	0.708938
10.2849	0.708837
10.3205	0.708927
10.356	0.708749
10.3916	0.708902
10.4272	0.708599
10.4627	0.708839
10.4983	0.708892
10.5339	0.708884
10.5694	0.709019
10.605	0.708864
10.6406	0.70885
10.6761	0.708748
10.7117	0.708927
10.7473	0.708818
10.7828	0.708822
10.8184	0.708554
10.854	0.709001
10.8895	0.709012
10.9251	0.708857
10.9607	0.708788
10.9962	0.708679
11.0318	0.708704
11.0673	0.708836
11.1029	0.708638
11.1385	0.708643
11.174	0.708566
11.2096	0.709021
11.2452	0.708681
11.2807	0.708876
11.3163	0.708928
11.3519	0.70886
11.3874	0.709052
11.423	0.7089
11.4586	0.70857
11.4941	0.708945
11.5297	0.709002
11.5653	0.708877
11.6008	0.708907
11.6364	0.708935
11.6719	0.708923
11.7075	0.709131
11.7431	0.709119
11.7786	0.708583
11.8142	0.70871
11.8498	0.708746
11.8853	0.708722
11.9209	0.708689
11.9565	0.708618
11.992	0.70887
12.0276	0.708638
12.0632	0.70865
12.0987	0.708762
12.1343	0.708832
12.1699	0.708828
12.2054	0.70879
12.241	0.708719
12.2766	0.709022
12.3121	0.708964
12.3477	0.708814
12.3833	0.708724
12.4188	0.708839
12.4544	0.708752
12.49	0.70866
12.5255	0.708839
12.5611	0.708708
12.5966	0.708697
12.6322	0.709086
12.6678	0.70869
12.7033	0.708752
12.7389	0.708727
12.7745	0.708703
12.81	0.708877
12.8456	0.70877
12.8812	0.7088
12.9167	0.708799
12.9523	0.708908
12.9879	0.708766
13.0234	0.708706
13.059	0.709077
13.0946	0.70905
13.1301	0.708741
13.1657	0.70883
13.2012	0.708852
13.2368	0.709
13.2724	0.70878
13.3079	0.708819
13.3435	0.708842
13.3791	0.708847
13.4146	0.708757
13.4502	0.708783
13.4858	0.708881
13.5213	0.708786
45.577
#DIV/0!
